# Supplementary material for: Genomic and epigenomic predictors of response to guadecitabine in relapsed/refractory acute myelogenous leukemia
Source: Clin Epigenetics. 2019 Jul 22;11:106. doi: 10.1186/s13148-019-0704-3 (PMC6647096; doi:10.1186/s13148-019-0704-3)
Supplement: Supplementary file 1 — Table S1. Summary of studies reported in this paper (XLSX 8 kb) [file 13148_2019_704_MOESM1_ESM.xlsx]

## Sheet: Sheet1
Supplementary Table 1. Summary of studies reported in this paper
Clinical Phase		Phase I		Phase II			Total
Schedule		5x daily	3x weekly	5x daily	5x daily	10x daily
Dosage (mg/m2)		36 - 125	60 - 125	60	90	60
Assay	Methylation profile (DREAM)	17	12	21	22	44	116
	Mutation panel	17	12	22	22	49	122
	Baseline expression	15	12	22	25	48	122
