# Supplementary material for: Genomic and epigenomic predictors of response to guadecitabine in relapsed/refractory acute myelogenous leukemia
Source: Clin Epigenetics. 2019 Jul 22;11:106. doi: 10.1186/s13148-019-0704-3 (PMC6647096; doi:10.1186/s13148-019-0704-3)
Supplement: Supplementary file 2 — Table S2. List of TaqMan gene expression assays* used in this study. (XLSX 8 kb) [file 13148_2019_704_MOESM2_ESM.xlsx]

## Sheet: Sheet1
Supplementary Table 2. List of Taqman gene expression assays* used in this study.
Gene name	Taqman gene expression assay ID
DNMT1	Hs00945881_m1
DNMT3A	Hs01027166_m1
DNMT3B	Hs00171876_m1
CTCF	Hs00902008_m1
CDA	Hs00156401_m1
CDKN1A (P21)	Hs00355782_m1
CDKN2B (P15)	Hs00793225_m1
*TaqMan probes with an Applied Biosystems FAM dye label on the 5’ end and minor groove binder (MGB) and nonfluorescent quencher (NFQ) on the 3’ end.
