# Supplementary material for: Genomic and epigenomic predictors of response to guadecitabine in relapsed/refractory acute myelogenous leukemia
Source: Clin Epigenetics. 2019 Jul 22;11:106. doi: 10.1186/s13148-019-0704-3 (PMC6647096; doi:10.1186/s13148-019-0704-3)
Supplement: Supplementary file 3 — Table S3. Demographic and baseline characteristics of the analyzed r/r AML patients in phase I and II (XLSX 11 kb) [file 13148_2019_704_MOESM3_ESM.xlsx]

## Sheet: Sheet1
Supplementary Table 3. Demographic and Baseline Characteristics of the analyzed r/r AML patients in Phase I and II
Characteristics	Phase I (n = 29)	Phase II (n = 99)	Total (n = 128)
Median age (range)	64 (29.1 - 86.1)	61 (23.4 - 82.5)	61 (23.4 - 86.1)
Sex
Male (%)	19 (66%)	59 (60%)	78 (61%)
Female (%)	10 (34%)	40 (40%)	50 (39%)
Cytogenetic risk
Poor (%)	15 (52 %)	39 (39%)	54 (42%)
Intermediate (%)	11 (38 %)	51 (52%)	62 (48%)
Unevaluable (%)	3 (10 %)	9 (9%)	12 (9%)
PB blasts at screening (%), median (range)	22 (0 - 96)	6 (0 - 99)	12.0 (0 - 99)
BM blasts at screening (%), median (range)	46 (7 - 93)	33 (2 - 95)	33.5 (2 - 95)
Platelet Count(K/ul) at screening, median (range)	28 (7 - 282)	37 (2 - 342)	35.0 (2 - 342)
Hemoglobin (g/dL) at screening, median (range)	9.3 (7.2 - 12.6)	9.2 (6.0 - 14.4)	9.3 (6.0 - 14.4)
WBC (K/ul) at screening, median (range)	5.0 (0.9 - 33.9)	2.0 (0.2 - 75.5)	2.5 (0.2 - 75.5)
LINE-1 maximum demethylation %, mean ± SE *	14.5 ± 2.21	26.0 ± 1.36	23.3 ± 1.24
Response
Complete Response (CR) rate (%)	2/29 (7%)	14/99 (14%)	16/128 (13%)
Composite Response (CRc) rate (%)	5/29 (17%)	23/99 (23%)	28/128 (22%)
Median survival days (range)	140 (7 – 892+)	198 (8 – 1088+)	184 (7 -1088+)
* Maximum LINE-1 demethylation for patients during the 1st cycle of guadecitabine treatment.
