# Supplementary material for: Genomic and epigenomic predictors of response to guadecitabine in relapsed/refractory acute myelogenous leukemia
Source: Clin Epigenetics. 2019 Jul 22;11:106. doi: 10.1186/s13148-019-0704-3 (PMC6647096; doi:10.1186/s13148-019-0704-3)
Supplement: Supplementary file 4 — Table S4. Clinical characteristics of relapsed/refractory AML patients at baseline, survival, and response in the CGI methylation clusters (XLSX 11 kb) [file 13148_2019_704_MOESM4_ESM.xlsx]

## Sheet: Sheet1
Supplementary Table 4. Clinical characteristics of relapsed/refractory AML patients at baseline, survival, response in the CGI methylation clusters
Characteristics	Normal-like (n = 40)	Intermediate (n = 35)	CIMP-like (n = 41)	p-value
Median age (range)	58 (23.4 - 81.6)	66 (31.3 - 86.1)	64 (29.1 – 82.5)	0.06
Sex				0.24
Male (%)	21 (53%)	25 (71%)	25 (61%)
Female (%)	19 (47%)	10 (29%)	15 (39%)
Cytogenetic Risk
Poor (%)	17 (43%)	17 (49%)	16 (39%)	0.78
Intermediate (%)	18 (45%)	16 (46%)	21 (51%)
Unevaluable (%)	5 (13%)	2 (6%)	4 (10%)
PB blasts at screening (%), median (range)	0.8 (0 - 38)	17.4 (0 - 95)	40 (0 - 99)	<0.0001
BM blasts at screening (%), median (range)	19.4 (2 - 85)	33 (4 - 93)	54 (8 - 95)	<0.0001
Platelet Count(K/ul) at screening, median (range)	57 (7 - 289)	35 (4 - 230)	25 (2 - 342)	0.11
Hemoglobin (g/dL) at screening, median (range)	9.1 (6.7 - 14.4)	9.4 (6.5 - 12.6)	9.3 (6 -14.4)	0.8
WBC (K/ul) at screening, median (range)	1.7 (0.2 -7)	3.8 (0.5 - 36.2)	3.6 (0.6 - 75.5)	0.004
LINE-1 Maximum demethylation %, mean ± SE	24.6 ± 2.1	22.2 ± 2.5	21.9 ± 2.1	0.66
Ras mutation	0	11 (31%)	10 (24%)	0.0009
IDH mutation	6 (15%)	5 (14%)	11 (27%)	0.28
Response
CR rate (%)	7/40 (18%)	3/35 (9%)	3/41 (7%)	0.29
CRc rate (%)	10/40 (25%)	6/35 (17%)	7/41 (17%)	0.59
Median survival days (range)	225.5 (32 - 938+)	161 (7 - 994+)	154 (12 - 1088+)	0.21
