# Supplementary material for: Genomic and epigenomic predictors of response to guadecitabine in relapsed/refractory acute myelogenous leukemia
Source: Clin Epigenetics. 2019 Jul 22;11:106. doi: 10.1186/s13148-019-0704-3 (PMC6647096; doi:10.1186/s13148-019-0704-3)
Supplement: Supplementary file 5 — Table S5. Locations of 879 differentially methylated SmaI CpG sites correlated with complete response (CR) in the methylation analysis of a total of 17,793 CpG sites (≥ 20 reads) by DREAM analysis (empirical p < 0.05 based on permutation testing). (XLSX 10 kb) [file 13148_2019_704_MOESM5_ESM.xlsx]

## Sheet: Sheet1
Supplementary Table 5. Locations of 879 differentially methylated SmaI CpG sites correlated with Complete Response (CR) in the methylation analysis of a total of 17,793 CpG sites (≥ 20 reads) by DREAM analysis (empirical p < 0.05 based on permutation testing).
Region*	Differentially methylated sites (n = 879)	Total sites (n = 17,793)	P-value (Chi-square test)
CTCF binding*	34	433	0.011
Enhancer (H3K4me1)*	11	234	0.991
Open chromatin* (DNase I hypersensitive)	76	1151	0.014
TF binding site*	20	598	0.097
Promoter	140	2327	0.0173
CpG Island	233	4141	0.031
Gene Body	333	6728	0.999
*Enrichment locations are derived from analysis in CD14+CD16+ monocytes (UCSC)
