# Supplementary material for: Genomic and epigenomic predictors of response to guadecitabine in relapsed/refractory acute myelogenous leukemia
Source: Clin Epigenetics. 2019 Jul 22;11:106. doi: 10.1186/s13148-019-0704-3 (PMC6647096; doi:10.1186/s13148-019-0704-3)
Supplement: Supplementary file 6 — Table S6. Canonical pathway analysis (Ingenuity Pathway Analysis) of 121 genes with differentially methylated promoters from an analysis of 17,793 CpG sites (≥ 20 reads). (XLSX 8 kb) [file 13148_2019_704_MOESM6_ESM.xlsx]

## Sheet: Sheet1
Supplementary Table 6. Canonical pathway analysis (Ingenuity Pathway Analysis) of 121 genes with differentially methylated promoters from an analysis of 17,793 CpG sites (≥ 20 reads).
Canonical Pathways	p-value
Eicosanoid Signaling	2.5e-05
Asparagine Degradation I	0.01
Coagulation System	0.016
Catecholamine Biosynthesis	0.021
Atherosclerosis Signaling	0.032
