# Supplementary material for: Genomic and epigenomic predictors of response to guadecitabine in relapsed/refractory acute myelogenous leukemia
Source: Clin Epigenetics. 2019 Jul 22;11:106. doi: 10.1186/s13148-019-0704-3 (PMC6647096; doi:10.1186/s13148-019-0704-3)
Supplement: Supplementary file 7 — Table S7. Comparison of the major 19 mutated genes in this study and TCGA tn-AML (n = 200). (p < 0.0026 is significant after the Bonferroni adjustment) (XLSX 10 kb) [file 13148_2019_704_MOESM7_ESM.xlsx]

## Sheet: Sheet1
Supplementary Table 7. Comparison of the major 19 mutated genes in this study and TCGA tn-AML (n = 200). (P < 0.0026 is significant after the Bonferroni adjustment)
Gene	Mutated case(s) in this study (n = 122)	Mutation Frequency in this study	TCGA tnAML* (n = 200)	TCGA tnAML* mutation Frequency	P-value (Fisher's exact test)
ASXL1	17/122	0.139	5/200	0.025	0.0001
IDH2	13/122	0.107	20/200	0.1	0.9
NRAS	12/122	0.098	17/200	0.085	0.7
FLT3(-ITD)	12/116	0.103	54/200	0.27	0.0005
DNMT3A	11/122	0.09	50/200	0.25	0.0004
U2AF1	10/122	0.082	8/200	0.04	0.14
NPM1	11/116	0.095	54/200	0.27	0.0002
TET2	9/122	0.074	18/200	0.09	0.7
RUNX1	8/122	0.066	26/200	0.13	0.09
IDH1	7/122	0.057	20/200	0.1	0.3
TP53	7/122	0.057	16/200	0.08	0.5
KRAS	5/122	0.041	9/200	0.045	1
EZH2	5/122	0.041	3/200	0.015	0.16
CEBPA	2/122	0.016	14/200	0.07	0.035
CBL	2/122	0.016	2/200	0.01	0.64
CSF3R	2/122	0.016	1/200	0.005	0.6
JAK2	2/122	0.016	1/200	0.005	0.6
SF3B1	2/122	0.016	1/200	0.005	0.6
KIT	1/122	0.008	8/200	0.04	0.16
*Reference3
