# Supplementary material for: Genomic and epigenomic predictors of response to guadecitabine in relapsed/refractory acute myelogenous leukemia
Source: Clin Epigenetics. 2019 Jul 22;11:106. doi: 10.1186/s13148-019-0704-3 (PMC6647096; doi:10.1186/s13148-019-0704-3)
Supplement: Supplementary file 10 — Table S8. Characteristics of r/r AML patients by baseline gene expression cluster in phase I (XLSX 11 kb) [file 13148_2019_704_MOESM10_ESM.xlsx]

## Sheet: Sheet1
Supplementary Table 8. Characteristics of r/r AML patients by baseline gene expression cluster in Phase I
Characteristics	Cluster A (n = 9)	Cluster B (n = 18)	P-value
Median age (range)	59.2 (29.1 - 78.6)	65.4 (37.2 - 86.1)	0.35
Sex			1
Male (%)	6 (67%)	12 (67%)
Female (%)	3 (33%)	6 (33%)
Cytogenetic risk			0.5
Poor (%)	4 (44%)	9 (50%)
Intermediate (%)	4 (44%)	7 (39%)
Unevaluable (%)	1 (11%)	2 (11%)
PB blasts at screening (%), median (range)	82 (65 - 96)	10.5 (0 - 86)	< 0.001
BM blasts at screening (%), median (range)	75 (47 - 93)	21 (7 - 81)	< 0.001
Platelet Count(K/ul) at screening, median (range)	25 (10 - 167)	33 (7 - 282)	0.8
Hemoglobin (g/dL) at screening, median (range)	8.4 (7.2 - 9.8)	9.6 (7.5 -12.6)	0.03
WBC (K/ul) at screening, median (range)	15.9 (3.6 - 33.9)	2.8 (0.9 - 11.1)	< 0.001
LINE-1 maximum demethylation %, mean ± SE	11.0 ± 3.7	16.8 ± 2.8	0.23
Ras mutation	5/9 (56%)	3/18 (17%)	0.07
IDH mutation	2/9 (22%)	5/18 (28%)	1
Methylation cluster			0.032
CIMP-like	7 (78%)	5 (28%)
Intermediate	2 (22%)	7 (39%)
Normal-like	0	6 (33%)
Response
CR rate (%)	0	2/18 (11%)	0.54
CRc rate (%)	0	5/18 (28%)	0.14
Median survival days (range)	140 (19 – 423)	171.5 (25 – 892+)	0.17
