# Supplementary material for: Genomic and epigenomic predictors of response to guadecitabine in relapsed/refractory acute myelogenous leukemia
Source: Clin Epigenetics. 2019 Jul 22;11:106. doi: 10.1186/s13148-019-0704-3 (PMC6647096; doi:10.1186/s13148-019-0704-3)
Supplement: Supplementary file 11 — Table S9. Characteristics of r/r AML patients by baseline gene expression cluster in phase II (XLSX 11 kb) [file 13148_2019_704_MOESM11_ESM.xlsx]

## Sheet: Sheet1
Supplementary Table 9. Characteristics of r/r AML patients by baseline gene expression cluster in Phase II
Characteristics	Cluster A (n = 21)	Cluster B (n = 74)	P-value
Median age (range)	64 (30.0 - 82.5)	59 (23.4 - 81.7)	0.35
Sex			0.13
Male (%)	16 (76%)	41 (55%)
Female (%)	5 (24%)	33 (45%)
Cytogenetic risk			0.5
Poor (%)	11 (52%)	28 (38%)
Intermediate (%)	10 (48%)	38 (51%)
Unevaluable (%)	0	8 (11%)
PB blasts at screening (%), median (range)	65 (26 - 99)	2 (0 - 81)	< 0.001
BM blasts at screening (%), median (range)	77 (36 - 95)	25.5 (2 - 90)	< 0.001
Platelet Count(K/ul) at screening, median (range)	24 (2 - 342)	43 (4 - 289)	0.3
Hemoglobin (g/dL) at screening, median (range)	9.4 (6 - 11.7)	9.0 (6.5 - 14.4)	0.8
WBC (K/ul) at screening, median (range)	3.8 (1 - 18.7)	1.7 (0.4 - 75.5)	0.3
LINE-1 maximum demethylation %, mean ± SE	18.8 ± 2.63	28.5 ± 1.54	0.005
Ras mutation	7/19 (37%)	6/70 (9%)	0.005
IDH mutation	5/19 (26%)	11/70 (16%)	0.32
Methylation cluster			0.0005
CIMP-like	13 (62%)	16 (22%)
Intermediate	5 (24%)	18 (24%)
Normal-like	1 (5%)	31 (42%)
Unknown	2 (10%)	9 (12%)
Response
CR rate (%)	1/21 (5%)	13/74 (18%)	0.2
CRc rate (%)	1/21 (5%)	22/74 (30%)	0.02
Median survival days (range)	154 (12 – 506)	248 (8 – 1088+)	0.0006
